# Supplementary material for: Longitudinal Ultrasound Monitoring of Peripheral Muscle Loss in Neurocritical Patients
Source: J Imaging. 2025 Sep 1;11(9):297. doi: 10.3390/jimaging11090297 (PMC12470513; doi:10.3390/jimaging11090297)
Supplement: Supplementary file 1 [file jimaging-11-00297-s001.zip]

Archive with 1 entries (1 files):
- jimaging-3773902-supplementary.pdf
